# Supplementary material for: Suppression of ADP-ribosylation reversal triggers cell vulnerability to alkylating agents
Source: Neoplasia. 2024 Nov 29;59:101092. doi: 10.1016/j.neo.2024.101092 (PMC11648251; doi:10.1016/j.neo.2024.101092)
Supplement: Supplementary file 1 [file mmc1.zip]

Archive with 6 entries (6 files):
- S1.tif
- S2.tif
- S3.tif
- S4.tif
- S5.tif
- S6.tif
